# Supplementary material for: Transepithelial transport of P-glycoprotein substrate by the Malpighian tubules of the desert locust
Source: PLoS One. 2019 Oct 8;14(10):e0223569. doi: 10.1371/journal.pone.0223569 (PMC6782089; doi:10.1371/journal.pone.0223569)
Supplement: S1 File — Total number of observations used for the analysis of the rhodamine and verapamil experiment. (XLSX) [file pone.0223569.s010.xlsx]

## Sheet: S1 File - Raw data - Verapamil 
Raw data: Rhodamine B and verapamil experiment
date	locust_ID	tubule_ID	unique_tubule_ID	treatment	time (min)	drop_diameter (μm)	drop_volume (nL)	Secretion Rate (nL/min)	drop_intensity	Rho_concentration (μM)	rhodamine net extrusion (fmol/min)	tubule length (mm)	tubule diam (μm)	tubule surface (mm2)
2017_06_19	A049	1	A049.1	R60	30	240.06	7.24	0.24	9.08	111.9	26.86	7.24	51.08	1.16
2017_06_19	A049	2	A049.2	R60	30	286.5	12.31	0.41	9.38	89.7	36.78	13.69	51.59	2.22
2017_06_19	A049	3	A049.3	R60	30	314.53	16.29	0.54	10.4	87	46.97	17.65	57.48	3.19
2017_06_19	A049	1	A049.1	R60	60	233.05	6.63	0.22	23.01	296	65.11	7.24	51.08	1.16
2017_06_19	A049	2	A049.2	R60	60	296.13	13.6	0.45	24.89	227	102.14	13.69	51.59	2.22
2017_06_19	A049	3	A049.3	R60	60	316.29	16.57	0.55	33.57	278.5	153.18	17.65	57.48	3.19
2017_06_19	A049	1	A049.1	R60	90	226.04	6.05	0.2	29.86	401.3	80.26	7.24	51.08	1.16
2017_06_19	A049	2	A049.2	R60	90	290	12.77	0.43	39.57	371.9	159.89	13.69	51.59	2.22
2017_06_19	A049	3	A049.3	R60	90	300.52	14.21	0.47	47.98	428.4	201.34	17.65	57.48	3.19
2017_06_19	A050	1	A050.1	R60	30	140.18	1.44	0.05	1.74	46.4	2.32	13.77	45.59	1.97
2017_06_19	A050	2	A050.2	R60	30	205.02	4.51	0.15	6.93	107.2	16.07	13.14	47.57	1.96
2017_06_19	A050	3	A050.3	R60	30	223.42	5.84	0.19	6.01	82.1	15.61	10.88	49.39	1.69
2017_06_19	A050	1	A050.1	R60	60	165.59	2.38	0.08	8.93	187.6	15.01	13.77	45.59	1.97
2017_06_19	A050	2	A050.2	R60	60	197.13	4.01	0.13	20.46	334.7	43.51	13.14	47.57	1.96
2017_06_19	A050	3	A050.3	R60	60	189.25	3.55	0.12	14.48	251.2	30.14	10.88	49.39	1.69
2017_06_19	A050	1	A050.1	R60	90	164.71	2.34	0.08	18.58	393.4	31.47	13.77	45.59	1.97
2017_06_19	A050	2	A050.2	R60	90	184.87	3.31	0.11	26.89	482.3	53.06	13.14	47.57	1.96
2017_06_19	A050	3	A050.3	R60	90	180.49	3.08	0.1	19.77	367.1	36.7	10.88	49.39	1.69
2017_06_19	A051	1	A051.1	R60	30	243.57	7.57	0.25	2.62	31.6	7.91	14.63	54.03	2.48
2017_06_19	A051	2	A051.2	R60	30	307.52	15.23	0.51	5.11	44.1	22.51	18.79	58.69	3.46
2017_06_19	A051	3	A051.3	R60	30	280.36	11.54	0.38	2.67	26.3	10.01	16.99	61.54	3.28
2017_06_19	A051	1	A051.1	R60	60	233.93	6.7	0.22	10.03	128.3	28.23	14.63	54.03	2.48
2017_06_19	A051	2	A051.2	R60	60	317.16	16.7	0.56	23.75	196.3	109.91	18.79	58.69	3.46
2017_06_19	A051	3	A051.3	R60	60	278.61	11.32	0.38	10.81	107.6	40.89	16.99	61.54	3.28
2017_06_19	A051	1	A051.1	R60	90	205.89	4.57	0.15	15.28	234.8	35.22	14.63	54.03	2.48
2017_06_19	A051	2	A051.2	R60	90	290	12.77	0.43	39.21	368.5	158.44	18.79	58.69	3.46
2017_06_19	A051	3	A051.3	R60	90	291.75	13	0.43	24.77	230.8	99.23	16.99	61.54	3.28
2017_06_19	A052	1	A052.1	R60	30	241.81	7.4	0.25	4.61	56.2	14.06	16.39	44.72	2.3
2017_06_19	A052	2	A052.2	R60	30	233.93	6.7	0.22	2.15	27.5	6.05	12.64	50.38	2
2017_06_19	A052	3	A052.3	R60	30	205.89	4.57	0.15	2.53	38.9	5.83	14.52	46.25	2.11
2017_06_19	A052	1	A052.1	R60	60	198.01	4.06	0.14	11.57	188.1	26.33	16.39	44.72	2.3
2017_06_19	A052	2	A052.2	R60	60	195.38	3.91	0.13	11.24	186.2	24.21	12.64	50.38	2
2017_06_19	A052	3	A052.3	R60	60	206.77	4.63	0.15	15.59	238.1	35.72	14.52	46.25	2.11
2017_06_19	A052	1	A052.1	R60	90	175.23	2.82	0.09	22.86	442.8	39.85	16.39	44.72	2.3
2017_06_19	A052	2	A052.2	R60	90	199.76	4.17	0.14	25.46	408.6	57.21	12.64	50.38	2
2017_06_19	A052	3	A052.3	R60	90	174.35	2.78	0.09	22.26	434.3	39.09	14.52	46.25	2.11
2017_06_20	A053	1	A053.1	R60	30	300.52	14.21	0.47	11.05	98.7	46.37	11.9	47.61	1.78
2017_06_20	A053	2	A053.2	R60	30	243.57	7.57	0.25	5.25	63.4	15.85	8.86	44.6	1.24
2017_06_20	A053	3	A053.3	R60	30	239.19	7.16	0.24	4.99	61.8	14.84	8.6	37.27	1.01
2017_06_20	A053	1	A053.1	R60	60	312.78	16.02	0.53	30.11	253.8	134.53	11.9	47.61	1.78
2017_06_20	A053	2	A053.2	R60	60	229.55	6.33	0.21	17.13	225.2	47.29	8.86	44.6	1.24
2017_06_20	A053	3	A053.3	R60	60	225.17	5.98	0.2	19.03	257.2	51.43	8.6	37.27	1.01
2017_06_20	A053	1	A053.1	R60	90	304.02	14.71	0.49	33.97	298.3	146.17	11.9	47.61	1.78
2017_06_20	A053	2	A053.2	R60	90	224.29	5.91	0.2	25.14	341.7	68.33	8.86	44.6	1.24
2017_06_20	A053	3	A053.3	R60	90	217.28	5.37	0.18	27	384.1	69.13	8.6	37.27	1.01
2017_06_20	A054	1	A054.1	R60	30	302.27	14.46	0.48	6.11	54.1	25.97	11	46.81	1.62
2017_06_20	A054	2	A054.2	R60	30	185.74	3.36	0.11	2.03	36.2	3.98	9.72	44.61	1.36
2017_06_20	A054	3	A054.3	R60	30	243.57	7.57	0.25	3.42	41.3	10.32	10.36	42.26	1.38
2017_06_20	A054	1	A054.1	R60	60	253.2	8.5	0.28	21.87	249.7	69.92	11	46.81	1.62
2017_06_20	A054	2	A054.2	R60	60	177.86	2.95	0.1	7.08	134.3	13.42	9.72	44.61	1.36
2017_06_20	A054	3	A054.3	R60	60	213.78	5.12	0.17	10.11	147.2	25.02	10.36	42.26	1.38
2017_06_20	A054	1	A054.1	R60	90	239.19	7.16	0.24	31.38	388.8	93.32	11	46.81	1.62
2017_06_20	A054	2	A054.2	R60	90	167.34	2.45	0.08	11.94	247.1	19.77	9.72	44.61	1.36
2017_06_20	A054	3	A054.3	R60	90	240.94	7.32	0.24	22.11	271.1	65.07	10.36	42.26	1.38
2017_08_01	A073	1	A073.1	R60	30	152.45	1.86	0.06	4.52	106.9	6.42	9.58	44.8	1.35
2017_08_01	A073	2	A073.2	R60	30	187.49	3.45	0.12	2.8	49.2	5.91	15.39	48.05	2.32
2017_08_01	A073	3	A073.3	R60	30	261.09	9.32	0.31	2.51	27.4	8.5	10.41	47.36	1.55
2017_08_01	A073	1	A073.1	R60	60	141.06	1.47	0.05	19.44	514.2	25.71	9.58	44.8	1.35
2017_08_01	A073	2	A073.2	R60	60	144.56	1.58	0.05	6.01	153.5	7.67	15.39	48.05	2.32
2017_08_01	A073	3	A073.3	R60	60	191.87	3.7	0.12	11.84	201.3	24.16	10.41	47.36	1.55
2017_08_01	A073	1	A073.1	R60	90	146.32	1.64	0.05	35.71	896.2	44.81	9.58	44.8	1.35
2017_08_01	A073	2	A073.2	R60	90	119.16	0.89	0.03	12.11	408.1	12.24	15.39	48.05	2.32
2017_08_01	A073	3	A073.3	R60	90	169.97	2.57	0.09	20.05	405.8	36.52	10.41	47.36	1.55
2017_08_01	A074	1	A074.1	R60	30	332.93	19.32	0.64	3.32	25.6	16.38	14.21	60.7	2.71
2017_08_01	A074	2	A074.2	R60	30	359.22	24.27	0.81	7.84	54.2	43.88	12.9	48.34	1.96
2017_08_01	A074	3	A074.3	R60	30	367.98	26.09	0.87	7.24	48.3	42.05	13.22	53.96	2.24
2017_08_01	A074	1	A074.1	R60	60	305.77	14.97	0.5	16.78	146.1	73.07	14.21	60.7	2.71
2017_08_01	A074	2	A074.2	R60	60	305.77	14.97	0.5	17.42	151.7	75.86	12.9	48.34	1.96
2017_08_01	A074	3	A074.3	R60	60	322.42	17.55	0.58	21.83	176.2	102.19	13.22	53.96	2.24
2017_08_01	A074	1	A074.1	R60	90	337.31	20.1	0.67	28.8	217.9	145.96	14.21	60.7	2.71
2017_08_01	A074	2	A074.2	R60	90	297.89	13.84	0.46	24.22	219	100.74	12.9	48.34	1.96
2017_08_01	A074	3	A074.3	R60	90	333.81	19.48	0.65	30.07	230.9	150.08	13.22	53.96	2.24
2017_07_03	A061	1	A061.1	Saline	30	278.61	11.32	0.38	0	0	0	10.31	50.24	1.63
2017_07_03	A061	2	A061.2	Saline	30	282.99	11.87	0.4	0	0	0	11.57	52.24	1.9
2017_07_03	A061	3	A061.3	Saline	30	344.32	21.37	0.71	0	0	0	9.8	53.59	1.65
2017_07_03	A061	1	A061.1	Saline	60	242.69	7.48	0.25	0	0	0	10.31	50.24	1.63
2017_07_03	A061	2	A061.2	Saline	60	247.07	7.9	0.26	0	0	0	11.57	52.24	1.9
2017_07_03	A061	3	A061.3	Saline	60	283.87	11.98	0.4	0	0	0	9.8	53.59	1.65
2017_07_03	A061	1	A061.1	Saline	90	243.57	7.57	0.25	0	0	0	10.31	50.24	1.63
2017_07_03	A061	2	A061.2	Saline	90	232.18	6.55	0.22	0	0	0	11.57	52.24	1.9
2017_07_03	A061	3	A061.3	Saline	90	269.85	10.29	0.34	0	0	0	9.8	53.59	1.65
2017_07_03	A062	1	A062.1	Saline	30	265.47	9.8	0.33	0	0	0	7.02	48.45	1.07
2017_07_03	A062	2	A062.2	Saline	30	205.02	4.51	0.15	0	0	0	9.49	49.52	1.48
2017_07_03	A062	3	A062.3	Saline	30	241.81	7.4	0.25	0	0	0	7.94	43.2	1.08
2017_07_03	A062	1	A062.1	Saline	60	237.43	7.01	0.23	0	0	0	7.02	48.45	1.07
2017_07_03	A062	2	A062.2	Saline	60	179.61	3.03	0.1	0	0	0	9.49	49.52	1.48
2017_07_03	A062	3	A062.3	Saline	60	235.68	6.85	0.23	0	0	0	7.94	43.2	1.08
2017_07_03	A062	1	A062.1	Saline	90	222.54	5.77	0.19	0	0	0	7.02	48.45	1.07
2017_07_03	A062	2	A062.2	Saline	90	176.1	2.86	0.1	0	0	0	9.49	49.52	1.48
2017_07_03	A062	3	A062.3	Saline	90	222.54	5.77	0.19	0	0	0	7.94	43.2	1.08
2017_07_03	A063	1	A063.1	Saline	30	227.8	6.19	0.21	0	0	0	19.07	48.85	2.93
2017_07_03	A063	2	A063.2	Saline	30	161.21	2.19	0.07	0	0	0	11.9	42.47	1.59
2017_07_03	A063	3	A063.3	Saline	30	187.49	3.45	0.12	0	0	0	9.88	43.36	1.35
2017_07_03	A063	1	A063.1	Saline	60	221.66	5.7	0.19	0	0	0	19.07	48.85	2.93
2017_07_03	A063	2	A063.2	Saline	60	103.39	0.58	0.02	0	0	0	11.9	42.47	1.59
2017_07_03	A063	3	A063.3	Saline	60	203.26	4.4	0.15	0	0	0	9.88	43.36	1.35
2017_07_03	A063	1	A063.1	Saline	90	205.02	4.51	0.15	0	0	0	19.07	48.85	2.93
2017_07_03	A063	2	A063.2	Saline	90	94.62	0.44	0.01	0	0	0	11.9	42.47	1.59
2017_07_03	A063	3	A063.3	Saline	90	140.18	1.44	0.05	0	0	0	9.88	43.36	1.35
2017_07_03	A064	1	A064.1	Saline	30	295.26	13.48	0.45	0	0	0	9.05	48.19	1.37
2017_07_03	A064	2	A064.2	Saline	30	267.22	9.99	0.33	0	0	0	11.94	43.38	1.63
2017_07_03	A064	3	A064.3	Saline	30	282.12	11.76	0.39	0	0	0	11.79	55.59	2.06
2017_07_03	A064	1	A064.1	Saline	60	259.34	9.13	0.3	0	0	0	9.05	48.19	1.37
2017_07_03	A064	2	A064.2	Saline	60	205.02	4.51	0.15	0	0	0	11.94	43.38	1.63
2017_07_03	A064	3	A064.3	Saline	60	234.81	6.78	0.23	0	0	0	11.79	55.59	2.06
2017_07_03	A064	1	A064.1	Saline	90	246.2	7.81	0.26	0	0	0	9.05	48.19	1.37
2017_07_03	A064	2	A064.2	Saline	90	202.39	4.34	0.14	0	0	0	11.94	43.38	1.63
2017_07_03	A064	3	A064.3	Saline	90	225.17	5.98	0.2	0	0	0	11.79	55.59	2.06
2017_07_04	A065	1	A065.1	Saline	30	290.88	12.89	0.43	0	0	0	11.18	46.54	1.63
2017_07_04	A065	2	A065.2	Saline	30	327.68	18.42	0.61	0	0	0	11.99	49.2	1.85
2017_07_04	A065	3	A065.3	Saline	30	343.45	21.21	0.71	0	0	0	16.2	50.83	2.59
2017_07_04	A065	1	A065.1	Saline	60	268.97	10.19	0.34	0	0	0	11.18	46.54	1.63
2017_07_04	A065	2	A065.2	Saline	60	288.25	12.54	0.42	0	0	0	11.99	49.2	1.85
2017_07_04	A065	3	A065.3	Saline	60	303.14	14.59	0.49	0	0	0	16.2	50.83	2.59
2017_07_04	A065	1	A065.1	Saline	90	233.93	6.7	0.22	0	0	0	11.18	46.54	1.63
2017_07_04	A065	2	A065.2	Saline	90	251.45	8.32	0.28	0	0	0	11.99	49.2	1.85
2017_07_04	A065	3	A065.3	Saline	90	262.84	9.51	0.32	0	0	0	16.2	50.83	2.59
2017_07_04	A066	1	A066.1	Saline	30	439.82	44.55	1.48	0	0	0	22.98	60.91	4.4
2017_07_04	A066	2	A066.2	Saline	30	322.42	17.55	0.58	0	0	0	14.48	64.81	2.95
2017_07_04	A066	3	A066.3	Saline	30	376.74	28	0.93	0	0	0	16.03	57.67	2.9
2017_07_04	A066	1	A066.1	Saline	60	396.01	32.52	1.08	0	0	0	22.98	60.91	4.4
2017_07_04	A066	2	A066.2	Saline	60	290	12.77	0.43	0	0	0	14.48	64.81	2.95
2017_07_04	A066	3	A066.3	Saline	60	359.22	24.27	0.81	0	0	0	16.03	57.67	2.9
2017_07_04	A066	1	A066.1	Saline	90	381.12	28.99	0.97	0	0	0	22.98	60.91	4.4
2017_07_04	A066	2	A066.2	Saline	90	264.59	9.7	0.32	0	0	0	14.48	64.81	2.95
2017_07_04	A066	3	A066.3	Saline	90	338.19	20.25	0.68	0	0	0	16.03	57.67	2.9
2017_08_08	A087	1	A087.1	V125	30	255.83	8.77	0.29	-0.38	-4.3	-1.24	16.97	54.52	2.91
2017_08_08	A087	2	A087.2	V125	30	319.79	17.12	0.57	0.36	2.9	1.68	18.89	51.46	3.05
2017_08_08	A087	3	A087.3	V125	30	322.42	17.55	0.58	0.02	0.2	0.09	13.92	62.73	2.74
2017_08_08	A087	1	A087.1	V125	60	247.95	7.98	0.27	2.09	24.6	6.64	16.97	54.52	2.91
2017_08_08	A087	2	A087.2	V125	60	271.6	10.49	0.35	6.03	62.3	21.79	18.89	51.46	3.05
2017_08_08	A087	3	A087.3	V125	60	241.81	7.4	0.25	1.95	23.8	5.95	13.92	62.73	2.74
2017_08_08	A087	1	A087.1	V125	90	243.57	7.57	0.25	4.13	49.9	12.47	16.97	54.52	2.91
2017_08_08	A087	2	A087.2	V125	90	279.49	11.43	0.38	7.86	77.9	29.6	18.89	51.46	3.05
2017_08_08	A087	3	A087.3	V125	90	233.93	6.7	0.22	4.83	61.8	13.59	13.92	62.73	2.74
2017_08_08	A088	1	A088.1	V125	30	360.09	24.45	0.81	0.65	4.5	3.63	16.5	58.03	3.01
2017_08_08	A088	2	A088.2	V125	30	318.91	16.98	0.57	0.48	3.9	2.24	12.92	54.41	2.21
2017_08_08	A088	3	A088.3	V125	30	275.98	11.01	0.37	0.63	6.4	2.35	10.37	50.88	1.66
2017_08_08	A088	1	A088.1	V125	60	284.75	12.09	0.4	8.01	77.3	30.91	16.5	58.03	3.01
2017_08_08	A088	2	A088.2	V125	60	219.04	5.5	0.18	3.18	44.7	8.05	12.92	54.41	2.21
2017_08_08	A088	3	A088.3	V125	60	198.88	4.12	0.14	3.66	59.1	8.28	10.37	50.88	1.66
2017_08_08	A088	1	A088.1	V125	90	265.47	9.8	0.33	12.67	135.2	44.61	16.5	58.03	3.01
2017_08_08	A088	2	A088.2	V125	90	222.54	5.77	0.19	7.42	102	19.38	12.92	54.41	2.21
2017_08_08	A088	3	A088.3	V125	90	186.62	3.4	0.11	6.99	123.7	13.61	10.37	50.88	1.66
2017_08_08	A089	1	A089.1	V125	30	287.37	12.43	0.41	0.89	8.5	3.47	13.98	59.47	2.61
2017_08_08	A089	2	A089.2	V125	30	213.78	5.12	0.17	1.27	18.5	3.14	14.58	58.89	2.7
2017_08_08	A089	3	A089.3	V125	30	250.58	8.24	0.27	0.36	4.2	1.13	18.6	55.75	3.26
2017_08_08	A089	1	A089.1	V125	60	233.05	6.63	0.22	5.1	65.6	14.43	13.98	59.47	2.61
2017_08_08	A089	2	A089.2	V125	60	275.11	10.9	0.36	4.15	42.1	15.14	14.58	58.89	2.7
2017_08_08	A089	3	A089.3	V125	60	254.08	8.59	0.29	1.95	22.2	6.43	18.6	55.75	3.26
2017_08_08	A089	1	A089.1	V125	90	231.3	6.48	0.22	8.44	109.7	24.14	13.98	59.47	2.61
2017_08_08	A089	2	A089.2	V125	90	234.81	6.78	0.23	9.38	119.4	27.45	14.58	58.89	2.7
2017_08_08	A089	3	A089.3	V125	90	254.96	8.68	0.29	3.97	44.9	13.02	18.6	55.75	3.26
2017_08_08	A090	1	A090.1	V125	30	297.01	13.72	0.46	0.98	8.9	4.09	9.01	58.88	1.67
2017_08_08	A090	2	A090.2	V125	30	316.29	16.57	0.55	1.88	15.6	8.58	14.52	52.37	2.39
2017_08_08	A090	3	A090.3	V125	30	263.72	9.6	0.32	3.76	40.5	12.96	11.05	52.41	1.82
2017_08_08	A090	1	A090.1	V125	60	257.59	8.95	0.3	6.06	67.5	20.25	9.01	58.88	1.67
2017_08_08	A090	2	A090.2	V125	60	266.35	9.89	0.33	4.64	49.3	16.26	14.52	52.37	2.39
2017_08_08	A090	3	A090.3	V125	60	220.79	5.64	0.19	8.95	124.4	23.64	11.05	52.41	1.82
2017_08_08	A090	1	A090.1	V125	90	227.8	6.19	0.21	8.54	113.5	23.84	9.01	58.88	1.67
2017_08_08	A090	2	A090.2	V125	90	248.82	8.07	0.27	7.8	91.3	24.66	14.52	52.37	2.39
2017_08_08	A090	3	A090.3	V125	90	208.52	4.75	0.16	13.56	204.6	32.74	11.05	52.41	1.82
2017_08_10	A091	1	A091.1	V125	30	198.88	4.12	0.14	0.83	13.4	1.88	8.06	50.24	1.27
2017_08_10	A091	2	A091.2	V125	30	325.92	18.13	0.6	2.09	16.6	9.96	14.26	56.28	2.52
2017_08_10	A091	3	A091.3	V125	30	278.61	11.32	0.38	0.97	9.7	3.67	10.15	46.49	1.48
2017_08_10	A091	1	A091.1	V125	60	191	3.65	0.12	3.48	59.6	7.15	8.06	50.24	1.27
2017_08_10	A091	2	A091.2	V125	60	318.04	16.84	0.56	5.35	44	24.66	14.26	56.28	2.52
2017_08_10	A091	3	A091.3	V125	60	255.83	8.77	0.29	2.66	29.9	8.68	10.15	46.49	1.48
2017_08_10	A091	1	A091.1	V125	90	174.35	2.78	0.09	5.63	109.9	9.89	8.06	50.24	1.27
2017_08_10	A091	2	A091.2	V125	90	287.37	12.43	0.41	9.08	86.5	35.44	14.26	56.28	2.52
2017_08_10	A091	3	A091.3	V125	90	231.3	6.48	0.22	3.68	47.9	10.53	10.15	46.49	1.48
2017_08_10	A092	1	A092.1	V125	30	199.76	4.17	0.14	-0.35	-5.6	-0.79	10.82	50.54	1.72
2017_08_10	A092	2	A092.2	V125	30	262.84	9.51	0.32	0.55	6	1.9	11.3	58.72	2.08
2017_08_10	A092	3	A092.3	V125	30	296.13	13.6	0.45	1.36	12.4	5.58	10.29	53.17	1.72
2017_08_10	A092	1	A092.1	V125	60	186.62	3.4	0.11	3.14	55.6	6.11	10.82	50.54	1.72
2017_08_10	A092	2	A092.2	V125	60	212.03	4.99	0.17	3.8	56	9.52	11.3	58.72	2.08
2017_08_10	A092	3	A092.3	V125	60	266.35	9.89	0.33	6.08	64.6	21.3	10.29	53.17	1.72
2017_08_10	A092	1	A092.1	V125	90	170.85	2.61	0.09	6.05	121.5	10.94	10.82	50.54	1.72
2017_08_10	A092	2	A092.2	V125	90	199.76	4.17	0.14	8.39	134.7	18.85	11.3	58.72	2.08
2017_08_10	A092	3	A092.3	V125	90	239.19	7.16	0.24	10.24	126.9	30.45	10.29	53.17	1.72
2017_07_04	A067	1	A067.1	V250	30	387.25	30.41	1.01	-0.06	-0.4	-0.38	19.56	63.64	3.91
2017_07_04	A067	2	A067.2	V250	30	327.68	18.42	0.61	-0.06	-0.5	-0.29	10.03	54.92	1.73
2017_07_04	A067	3	A067.3	V250	30	277.74	11.22	0.37	-0.21	-2.1	-0.78	7.86	60.96	1.51
2017_07_04	A067	1	A067.1	V250	60	268.97	10.19	0.34	3.81	39.9	13.56	19.56	63.64	3.91
2017_07_04	A067	2	A067.2	V250	60	191.87	3.7	0.12	0.52	8.8	1.06	10.03	54.92	1.73
2017_07_04	A067	3	A067.3	V250	60	175.23	2.82	0.09	-0.02	-0.4	-0.03	7.86	60.96	1.51
2017_07_04	A067	1	A067.1	V250	90	183.11	3.21	0.11	8.43	153.3	16.86	19.56	63.64	3.91
2017_07_04	A067	2	A067.2	V250	90	147.19	1.67	0.06	1.28	31.9	1.91	10.03	54.92	1.73
2017_07_04	A067	3	A067.3	V250	90	149.82	1.76	0.06	0.6	14.6	0.87	7.86	60.96	1.51
2017_07_04	A068	1	A068.1	V250	30	248.82	8.07	0.27	0.32	3.8	1.01	16.69	62.48	3.28
2017_07_04	A068	2	A068.2	V250	30	254.96	8.68	0.29	0.51	5.8	1.67	13.67	60.33	2.59
2017_07_04	A068	3	A068.3	V250	30	248.82	8.07	0.27	0	0	0	14.38	54.93	2.48
2017_07_04	A068	1	A068.1	V250	60	271.6	10.49	0.35	4.67	48.2	16.88	16.69	62.48	3.28
2017_07_04	A068	2	A068.2	V250	60	256.71	8.86	0.3	4.07	45.6	13.67	13.67	60.33	2.59
2017_07_04	A068	3	A068.3	V250	60	216.41	5.31	0.18	1.97	28.2	5.07	14.38	54.93	2.48
2017_07_04	A068	1	A068.1	V250	90	250.58	8.24	0.27	9.67	112.1	30.26	16.69	62.48	3.28
2017_07_04	A068	2	A068.2	V250	90	281.24	11.65	0.39	7.53	74	28.84	13.67	60.33	2.59
2017_07_04	A068	3	A068.3	V250	90	218.16	5.44	0.18	5.62	79.5	14.31	14.38	54.93	2.48
2017_07_04	A069	1	A069.1	V250	30	151.57	1.82	0.06	0.42	10	0.6	17.75	55.35	3.09
2017_07_04	A069	2	A069.2	V250	30	269.85	10.29	0.34	0.57	5.9	2.02	15.56	59.38	2.9
2017_07_04	A069	3	A069.3	V250	30	179.61	3.03	0.1	1.01	18.9	1.89	14.23	42.72	1.91
2017_07_04	A069	1	A069.1	V250	60	0	0	0	0	0	0	17.75	55.35	3.09
2017_07_04	A069	2	A069.2	V250	60	242.69	7.48	0.25	3.76	45.6	11.41	15.56	59.38	2.9
2017_07_04	A069	3	A069.3	V250	60	104.26	0.59	0.02	3.3	134.7	2.69	14.23	42.72	1.91
2017_07_04	A069	1	A069.1	V250	90	0	0	0	0	0	0	17.75	55.35	3.09
2017_07_04	A069	2	A069.2	V250	90	232.18	6.55	0.22	9.61	124.3	27.34	15.56	59.38	2.9
2017_07_04	A069	3	A069.3	V250	90	120.91	0.93	0.03	3.14	103.6	3.11	14.23	42.72	1.91
2017_07_06	A070	1	A070.1	V250	30	388.13	30.61	1.02	0.47	2.9	2.96	14.82	54.27	2.53
2017_07_06	A070	2	A070.2	V250	30	325.92	18.13	0.6	1.09	8.7	5.2	12.97	52	2.12
2017_07_06	A070	3	A070.3	V250	30	237.43	7.01	0.23	2.67	33.4	7.69	11	53.38	1.84
2017_07_06	A070	1	A070.1	V250	60	293.51	13.24	0.44	12.06	111.4	49.01	14.82	54.27	2.53
2017_07_06	A070	2	A070.2	V250	60	297.89	13.84	0.46	7.76	70.2	32.28	12.97	52	2.12
2017_07_06	A070	3	A070.3	V250	60	169.97	2.57	0.09	11.09	224.4	20.2	11	53.38	1.84
2017_07_06	A070	1	A070.1	V250	90	265.47	9.8	0.33	15.33	163.6	53.97	14.82	54.27	2.53
2017_07_06	A070	2	A070.2	V250	90	273.36	10.69	0.36	11.33	115.9	41.72	12.97	52	2.12
2017_07_06	A070	3	A070.3	V250	90	238.31	7.09	0.24	12.08	150.5	36.12	11	53.38	1.84
2017_07_06	A071	1	A071.1	V250	30	263.72	9.6	0.32	1.66	17.9	5.72	13.33	45.6	1.91
2017_07_06	A071	2	A071.2	V250	30	244.44	7.65	0.25	0.53	6.4	1.59	13.03	57.37	2.35
2017_07_06	A071	3	A071.3	V250	30	300.52	14.21	0.47	1.61	14.4	6.76	12.83	45.92	1.85
2017_07_06	A071	2	A071.2	V250	60	204.14	4.45	0.15	4.93	76.7	11.5	13.03	57.37	2.35
2017_07_06	A071	3	A071.3	V250	60	255.83	8.77	0.29	7.4	83.3	24.14	12.83	45.92	1.85
2017_07_06	A071	1	A071.1	V250	90	234.81	6.78	0.23	19.1	243	55.9	13.33	45.6	1.91
2017_07_06	A071	2	A071.2	V250	90	162.96	2.27	0.08	7.61	163.6	13.09	13.03	57.37	2.35
2017_07_06	A071	3	A071.3	V250	90	199.76	4.17	0.14	13.08	209.9	29.39	12.83	45.92	1.85
2017_07_06	A072	1	A072.1	V250	30	142.81	1.53	0.05	-0.02	-0.5	-0.03	14.19	43.89	1.96
2017_07_06	A072	2	A072.2	V250	30	145.44	1.61	0.05	2.35	59.5	2.97	10.26	52.45	1.69
2017_07_06	A072	3	A072.3	V250	30	209.4	4.81	0.16	0.21	3.2	0.5	10.32	45.56	1.48
2017_07_06	A072	1	A072.1	V250	60	133.17	1.24	0.04	1.27	36.5	1.46	14.19	43.89	1.96
2017_07_06	A072	2	A072.2	V250	60	127.04	1.07	0.04	5.57	171.2	6.85	10.26	52.45	1.69
2017_07_06	A072	3	A072.3	V250	60	153.32	1.89	0.06	3.64	85.4	5.13	10.32	45.56	1.48
2017_07_06	A072	1	A072.1	V250	90	0	0	0	0	0	0	14.19	43.89	1.96
2017_07_06	A072	2	A072.2	V250	90	142.81	1.53	0.05	16.71	434.2	21.71	10.26	52.45	1.69
2017_07_06	A072	3	A072.3	V250	90	180.49	3.08	0.1	13.97	259.4	25.94	10.32	45.56	1.48
