# Supplementary material for: Transepithelial transport of P-glycoprotein substrate by the Malpighian tubules of the desert locust
Source: PLoS One. 2019 Oct 8;14(10):e0223569. doi: 10.1371/journal.pone.0223569 (PMC6782089; doi:10.1371/journal.pone.0223569)
Supplement: S2 File — Total number of observations used for the analysis of the renewing of the bath saline experiment. (XLSX) [file pone.0223569.s011.xlsx]

## Sheet: S2 File - Raw data - Renewing t
Raw data: Renewing the bath saline
locust_ID	tubule_ID	treatment	time (min)	drop_diameter (μm)	drop_volume (nL)	tubule length (mm)	tubule diameter (μm)
C01	1	Saline1	30	420.55	38.94	8.57	70.94
C01	2	Saline1	30	418.79	38.46	8.02	65.8
C01	3	Saline1	30	315.41	16.43	12.45	68.12
C02	1	Saline1	30	477.49	57	15.1	73.04
C02	2	Saline1	30	515.17	71.59	13.71	71.01
C02	3	Saline1	30	417.04	37.98	14.44	77.85
C03	1	Saline1	30	290	12.77	9.38	72.58
C03	2	Saline1	30	379.37	28.59	12.3	82.3
C03	3	Saline1	30	427.56	40.92	16.18	75.78
C04	1	Saline1	30	377.62	28.19	14.66	74.56
C04	2	Saline1	30	418.79	38.46	14.41	79.43
C04	3	Saline1	30	437.19	43.75	7.68	62.65
C05	1	Saline1	30	NA	NA	NA	NA
C05	2	Saline1	30	518.67	73.06	10.85	64.78
C05	3	Saline1	30	355.71	23.57	8.75	67.78
C06	1	Saline1	30	593.14	109.26	17.42	69.94
C06	2	Saline1	30	502.9	66.6	11.78	63.65
C06	3	Saline1	30	481.88	58.59	13.33	58.12
C01	1	Saline1	60	352.21	22.88	8.57	70.94
C01	2	Saline1	60	366.23	25.72	8.02	65.8
C01	3	Saline1	60	269.85	10.29	12.45	68.12
C02	1	Saline1	60	442.45	45.35	15.1	73.04
C02	2	Saline1	60	362.72	24.99	13.71	71.01
C02	3	Saline1	60	335.56	19.78	14.44	77.85
C03	1	Saline1	60	306.65	15.1	9.38	72.58
C03	2	Saline1	60	340.82	20.73	12.3	82.3
C03	3	Saline1	60	367.1	25.9	16.18	75.78
C04	1	Saline1	60	256.71	8.86	14.66	74.56
C04	2	Saline1	60	352.21	22.88	14.41	79.43
C04	3	Saline1	60	407.4	35.41	7.68	62.65
C05	1	Saline1	60	NA	NA	NA	NA
C05	2	Saline1	60	452.96	48.66	10.85	64.78
C05	3	Saline1	60	319.79	17.12	8.75	67.78
C06	1	Saline1	60	460.85	51.25	17.42	69.94
C06	2	Saline1	60	437.19	43.75	11.78	63.65
C06	3	Saline1	60	367.98	26.09	13.33	58.12
C01	1	Saline1	90	310.15	15.62	8.57	70.94
C01	2	Saline1	90	333.81	19.48	8.02	65.8
C01	3	Saline1	90	244.44	7.65	12.45	68.12
C02	1	Saline1	90	390.76	31.24	15.1	73.04
C02	2	Saline1	90	377.62	28.19	13.71	71.01
C02	3	Saline1	90	320.67	17.26	14.44	77.85
C03	1	Saline1	90	254.08	8.59	9.38	72.58
C03	2	Saline1	90	268.97	10.19	12.3	82.3
C03	3	Saline1	90	314.53	16.29	16.18	75.78
C04	1	Saline1	90	285.62	12.2	14.66	74.56
C04	2	Saline1	90	285.62	12.2	14.41	79.43
C04	3	Saline1	90	347.83	22.03	7.68	62.65
C05	1	Saline1	90	NA	NA	NA	NA
C05	2	Saline1	90	389.88	31.03	10.85	64.78
C05	3	Saline1	90	304.02	14.71	8.75	67.78
C06	1	Saline1	90	378.49	28.39	17.42	69.94
C06	2	Saline1	90	375.86	27.8	11.78	63.65
C06	3	Saline1	90	317.16	16.7	13.33	58.12
C01	1	Saline2	120	351.33	22.71	8.57	70.94
C01	2	Saline2	120	373.23	27.22	8.02	65.8
C01	3	Saline2	120	298.76	13.96	12.45	68.12
C02	1	Saline2	120	446.83	46.71	15.1	73.04
C02	2	Saline2	120	371.48	26.84	13.71	71.01
C02	3	Saline2	120	383.75	29.59	14.44	77.85
C03	1	Saline2	120	243.57	7.57	9.38	72.58
C03	2	Saline2	120	279.49	11.43	12.3	82.3
C03	3	Saline2	120	340.82	20.73	16.18	75.78
C04	1	Saline2	120	297.01	13.72	14.66	74.56
C04	2	Saline2	120	392.51	31.66	14.41	79.43
C04	3	Saline2	120	384.62	29.79	7.68	62.65
C05	1	Saline2	120	NA	NA	NA	NA
C05	2	Saline2	120	400.4	33.61	10.85	64.78
C05	3	Saline2	120	364.47	25.35	8.75	67.78
C06	1	Saline2	120	472.24	55.14	17.42	69.94
C06	2	Saline2	120	438.07	44.02	11.78	63.65
C06	3	Saline2	120	339.94	20.57	13.33	58.12
C01	1	Saline2	150	297.01	13.72	8.57	70.94
C01	2	Saline2	150	300.52	14.21	8.02	65.8
C01	3	Saline2	150	272.48	10.59	12.45	68.12
C02	1	Saline2	150	376.74	28	15.1	73.04
C02	2	Saline2	150	282.99	11.87	13.71	71.01
C02	3	Saline2	150	304.9	14.84	14.44	77.85
C03	1	Saline2	150	228.67	6.26	9.38	72.58
C03	2	Saline2	150	189.25	3.55	12.3	82.3
C03	3	Saline2	150	294.38	13.36	16.18	75.78
C04	1	Saline2	150	223.42	5.84	14.66	74.56
C04	2	Saline2	150	324.17	17.84	14.41	79.43
C04	3	Saline2	150	303.14	14.59	7.68	62.65
C05	1	Saline2	150	NA	NA	NA	NA
C05	2	Saline2	150	318.91	16.98	10.85	64.78
C05	3	Saline2	150	290	12.77	8.75	67.78
C06	1	Saline2	150	419.67	38.7	17.42	69.94
C06	2	Saline2	150	396.01	32.52	11.78	63.65
C06	3	Saline2	150	319.79	17.12	13.33	58.12
C01	1	Saline2	180	253.2	8.5	8.57	70.94
C01	2	Saline2	180	261.09	9.32	8.02	65.8
C01	3	Saline2	180	262.84	9.51	12.45	68.12
C02	1	Saline2	180	291.75	13	15.1	73.04
C02	2	Saline2	180	275.11	10.9	13.71	71.01
C02	3	Saline2	180	297.89	13.84	14.44	77.85
C03	1	Saline2	180	224.29	5.91	9.38	72.58
C03	2	Saline2	180	189.25	3.55	12.3	82.3
C03	3	Saline2	180	192.75	3.75	16.18	75.78
C04	1	Saline2	180	239.19	7.16	14.66	74.56
C04	2	Saline2	180	274.23	10.8	14.41	79.43
C04	3	Saline2	180	269.85	10.29	7.68	62.65
C05	1	Saline2	180	NA	NA	NA	NA
C05	2	Saline2	180	285.62	12.2	10.85	64.78
C05	3	Saline2	180	254.96	8.68	8.75	67.78
C06	1	Saline2	180	356.59	23.74	17.42	69.94
C06	2	Saline2	180	396.89	32.73	11.78	63.65
C06	3	Saline2	180	335.56	19.78	13.33	58.12
