# Supplementary material for: Transepithelial transport of P-glycoprotein substrate by the Malpighian tubules of the desert locust
Source: PLoS One. 2019 Oct 8;14(10):e0223569. doi: 10.1371/journal.pone.0223569 (PMC6782089; doi:10.1371/journal.pone.0223569)
Supplement: S3 File — Total number of observations used for the analysis of the comparison of the tubule diameter in vivo, at the beginning and at the end of the assay. (XLSX) [file pone.0223569.s012.xlsx]

## Sheet: S3 File - Raw data - Tubule dia
Raw data: Malpighian tubule integrity during the Ramsay assay.
Tubule diameter in vivo, at the beginning and at the end of the essay
locust_ID	tubule_ID	assay_time	tubule diameter (μm)
C01	1	1.vivo	70.86
C01	2	1.vivo	67.6
C01	3	1.vivo	72.52
C02	1	1.vivo	69.77
C02	2	1.vivo	74.69
C02	3	1.vivo	74.75
C03	1	1.vivo	75.24
C03	2	1.vivo	82.78
C03	3	1.vivo	70.48
C04	1	1.vivo	71.7
C04	2	1.vivo	67.6
C04	3	1.vivo	69.08
C05	1	1.vivo	NA
C05	2	1.vivo	69.15
C05	3	1.vivo	65.87
C06	1	1.vivo	72.95
C06	2	1.vivo	66.45
C06	3	1.vivo	66.75
C01	1	2.beginning	69.8
C01	2	2.beginning	64.07
C01	3	2.beginning	67.78
C02	1	2.beginning	71.35
C02	2	2.beginning	73.08
C02	3	2.beginning	67.21
C03	1	2.beginning	69.04
C03	2	2.beginning	80.04
C03	3	2.beginning	67.98
C04	1	2.beginning	73.5
C04	2	2.beginning	73.98
C04	3	2.beginning	70.74
C05	1	2.beginning	NA
C05	2	2.beginning	64.73
C05	3	2.beginning	68.2
C06	1	2.beginning	68.2
C06	2	2.beginning	67.32
C06	3	2.beginning	62.37
C01	1	3.end	70.94
C01	2	3.end	65.8
C01	3	3.end	68.12
C02	1	3.end	73.04
C02	2	3.end	71.01
C02	3	3.end	77.85
C03	1	3.end	72.58
C03	2	3.end	82.3
C03	3	3.end	75.78
C04	1	3.end	74.56
C04	2	3.end	79.43
C04	3	3.end	62.65
C05	1	3.end	NA
C05	2	3.end	64.78
C05	3	3.end	67.78
C06	1	3.end	69.94
C06	2	3.end	63.65
C06	3	3.end	58.12
